# Supplementary material for: Constitutive Occurrence of E:N-cadherin Heterodimers in Adherens Junctions of Hepatocytes and Derived Tumors
Source: Cells. 2022 Aug 12;11(16):2507. doi: 10.3390/cells11162507 (PMC9406782; doi:10.3390/cells11162507)
Supplement: Supplementary file 1 [file cells-11-02507-s001.zip]

Archive with 1 entries (1 files):
- cells-1801518-supplementary.pdf
